# Supplementary material for: The Influence of Physical Load on Dynamic Postural Control—A Systematic Replication Study
Source: J Funct Morphol Kinesiol. 2020 Dec 21;5(4):100. doi: 10.3390/jfmk5040100 (PMC7804868; doi:10.3390/jfmk5040100)
Supplement: Supplementary file 1 [file jfmk-05-00100-s001.zip]

Archive with 5 entries (5 files):
- Spreadsheet.xlsx
- Supplementary figures.docx
- Supplementary figures.pdf
- Supplementary tables.docx
- Supplementary tables.pdf
