# Supplementary material for: The Influence of Physical Load on Dynamic Postural Control—A Systematic Replication Study
Source: J Funct Morphol Kinesiol. 2020 Dec 21;5(4):100. doi: 10.3390/jfmk5040100 (PMC7804868; doi:10.3390/jfmk5040100)
Supplement: Supplementary file 1 [file jfmk-05-00100-s001.zip › Spreadsheet.xlsx]

## Sheet: ANT_kl
Subject No.	Group	NRD_ANT_kl_pre01 (%)	NRD_ANT_kl_pre02 (%)	NRD_ANT_kl_pre03 (%)	NRD_ANT_kl_post01 (%)	NRD_ANT_kl_post02 (%)	NRD_ANT_kl_post03 (%)
1	1	61.96	57.61	54.35	53.26	57.61	54.35
2	1	61.68	66.36	65.42	49.53	63.55	70.09
3	1	63	65	68	64	65	63
4	1	49.49	49.49	49.49	46.46	49.49	49.49
5	1	56.12	56.12	54.08	55.1	58.16	56.12
6	1	67.96	69.9	70.87	61.17	68.93	64.08
7	1	57.3	58.43	59.55	56.18	57.3	61.8
8	1	47.31	44.09	44.09	41.94	45.16	40.86
9	1	59.41	53.47	59.41	57.43	55.45	62.38
10	1	62.77	60.64	64.89	59.57	60.64	60.64
11	1	54.95	54.95	53.85	47.25	53.85	54.95
12	1	59.55	58.43	60.67	58.43	61.8	62.92
13	1	53.85	57.69	60.58	48.08	50	56.73
14	1	54.9	55.88	56.86	49.02	55.88	54.9
15	1	61.46	58.33	60.42	50	55.21	57.29
16	1	58.06	62.37	62.37	58.06	58.06	62.37
17	1	54.95	61.54	59.34	50.55	53.85	53.85
18	1	55.67	56.7	58.76	60.82	58.76	57.73
19	1	62.75	58.82	59.8	57.84	58.82	60.78
20	1	70	74	75	71	66	73
21	1	61.46	63.54	64.58	53.13	63.54	63.54
22	1	60.87	56.52	59.78	46.74	56.52	59.78
23	1	72.94	74.12	72.94	61.18	58.82	69.41
24	1	64.21	58.95	60	56.84	61.05	69.47
25	1	57.47	56.32	55.17	51.72	57.47	65.52
26	1	53.76	49.46	49.46	46.24	47.31	45.16
27	1	51.16	45.35	55.81	48.84	52.33	54.65
28	1	69.57	72.83	71.74	58.7	67.39	67.39
29	1	54.95	56.04	54.95	59.34	58.24	59.34
30	1	59.52	60.71	60.71	55.95	59.52	59.52
31	1	61.54	57.14	60.44	52.75	57.14	53.85
32	1	65.22	65.22	67.39	58.7	66.3	66.3
33	2	69	68	69	66	67	66
34	2	54.3689	55.3398	59.2233	50.4854	59.2233	61.165
35	2	67.2359	59.7652	61.8997	43.7567	62.9669	57.6307
36	2	67.6118	67.6118	68.7023	54.5256	62.1592	63.2497
37	2	58.4158	57.4257	56.4356	59.4059	55.4455	59.4059
38	2	66.6667	65.6863	65.6863	59.8039	62.7451	64.7059
39	2	54.0816	55.102	54.0816	48.9796	56.1224	53.0612
40	2	63.2075	60.3774	62.2642	61.3208	59.434	58.4906
41	2	60.9272	60.9272	56.9536	58.2781	58.2781	60.9272
42	2	55.8559	54.955	55.8559	52.2523	53.1532	54.0541
43	2	45.4545	49.0909	45.4545	44.5455	47.2727	47.2727
44	2	57.2917	54.1667	55.2083	51.0417	50	59.375
45	2	51.5152	57.5758	57.5758	50.5051	52.5253	55.5556
46	2	61.2022	56.8306	60.1093	53.5519	56.8306	61.2022
47	2	62.201	63.1579	60.2871	60.2871	63.1579	64.1148
48	2	70.5263	69.4737	69.4737	64.2105	63.1579	65.2632
49	2	64.9485	63.9175	60.8247	63.9175	68.0412	61.8557
50	2	67.0391	63.6872	61.4525	62.5698	64.8045	64.8045
51	2	66.6667	66.6667	67.7966	68.9266	71.1864	67.7966
52	2	64.8352	64.8352	64.8352	61.5385	63.7363	64.8352
53	2	61.5385	64.6154	58.4615	62.5641	61.5385	60.5128
54	2	48.9796	50	44.898	50	47.9592	46.9388
55	2	60	60	63.3333	60	63.3333	64.4444
56	2	64.3678	62.069	64.3678	60.9195	60.9195	57.4713
57	2	62.3656	63.4409	63.4409	63.4409	64.5161	63.4409
58	2	69.2308	67.033	67.033	70.3297	67.033	67.033
59	2	55.0562	52.809	58.427	62.9213	58.427	60.6742
60	2	61.0526	61.0526	61.0526	56.8421	57.8947	62.1053
61	2	64.7727	61.3636	62.5	51.1364	55.6818	57.9545
62	2	59.4286	58.2857	60.5714	56	61.7143	60.5714
63	2	60.6061	55.5556	55.5556	55.5556	59.596	60.6061
64	2	67.3913	68.4783	70.6522	66.3043	67.3913	70.6522
Abbreviations
ANT	anterior
CS	composite score
KL	kicking leg
NRD	normalized reach distance
PM	posteromedial
PL	posterolateral
RD	reach distance
SD	side-difference
SL	standing leg

## Sheet: ANT_sl
Subject No.	Group	NRD_ANT_sl_pre01 (%)	NRD_ANT_sl_pre02 (%)	NRD_ANT_sl_pre03 (%)	NRD_ANT_sl_post01 (%)	NRD_ANT_sl_post02 (%)	NRD_ANT_sl_post03 (%)
1	1	69.57	68.48	73.91	60.87	68.48	67.39
2	1	61.32	62.26	61.32	55.66	66.98	59.43
3	1	66	67	66	66	63	62
4	1	54.55	55.56	54.55	51.52	53.54	54.55
5	1	58.16	56.12	57.14	55.1	57.14	56.12
6	1	68.93	70.87	73.79	67.96	70.87	67.96
7	1	60	60	63.33	62.22	64.44	63.33
8	1	48.39	48.39	49.46	47.31	49.46	47.31
9	1	65.69	64.71	66.67	61.76	65.69	63.73
10	1	64.89	61.7	60.64	59.57	62.77	61.7
11	1	52.75	52.75	52.75	49.45	52.75	53.85
12	1	62.92	66.29	66.29	65.17	67.42	62.92
13	1	52.88	56.73	56.73	50	51.92	55.77
14	1	62.75	65.69	64.71	58.82	65.69	63.73
15	1	57.29	55.21	58.33	47.92	56.25	54.17
16	1	56.99	56.99	58.06	53.76	58.06	58.06
17	1	60.44	64.84	62.64	59.34	58.24	56.04
18	1	49.48	55.67	53.61	55.67	55.67	59.79
19	1	60.78	59.8	60.78	58.82	59.8	58.82
20	1	74.75	69.7	77.78	70.71	69.7	69.7
21	1	58.33	59.38	61.46	57.29	62.5	63.54
22	1	57.61	59.78	58.7	52.17	52.17	56.52
23	1	72.94	68.24	74.12	48.24	64.71	68.24
24	1	65.26	63.16	64.21	58.95	65.26	66.32
25	1	57.47	54.02	54.02	55.17	56.32	59.77
26	1	52.69	50.54	49.46	45.16	48.39	47.31
27	1	53.49	52.33	56.98	52.33	54.65	53.49
28	1	69.57	69.57	68.48	60.87	65.22	70.65
29	1	59.34	61.54	54.95	58.24	59.34	60.44
30	1	60.71	54.76	59.52	57.14	60.71	58.33
31	1	64.84	58.24	61.54	60.44	58.24	58.24
32	1	71.74	71.74	71.74	65.22	71.74	70.65
33	2	70	69	70	70	70	68
34	2	58.2524	58.2524	57.2816	53.3981	55.3398	57.2816
35	2	62.9669	62.9669	66.1686	50.1601	57.6307	58.698
36	2	61.0687	61.0687	63.2497	51.2541	55.6161	59.9782
37	2	56.4356	57.4257	54.4554	56.4356	53.4653	55.4455
38	2	65.6863	64.7059	63.7255	57.8431	61.7647	65.6863
39	2	55.102	53.0612	48.9796	48.9796	51.0204	50
40	2	63.2075	63.2075	63.2075	58.4906	63.2075	62.2642
41	2	59.6026	64.9007	66.2252	59.6026	64.9007	70.1987
42	2	54.955	54.955	54.0541	48.6486	52.2523	54.0541
43	2	50	53.6364	51.8182	50	49.0909	49.0909
44	2	67.5105	65.4008	65.4008	59.0717	65.4008	62.2363
45	2	50.5051	51.5152	54.5455	50.5051	52.5253	52.5253
46	2	57.9235	57.9235	61.2022	51.3661	57.9235	59.0164
47	2	62.201	59.3301	59.3301	59.3301	59.3301	59.3301
48	2	67.9916	66.9456	69.0377	62.7615	62.7615	62.7615
49	2	59.7938	57.732	59.7938	62.8866	63.9175	64.9485
50	2	61.4525	58.1006	58.1006	59.2179	58.1006	58.1006
51	2	67.7966	70.0565	71.1864	70.0565	75.7062	80.226
52	2	63.7363	62.6374	62.6374	59.3407	61.5385	62.6374
53	2	58.4615	61.5385	64.6154	62.5641	62.5641	63.5897
54	2	55.102	57.1429	58.1633	56.1224	56.1224	54.0816
55	2	62.6374	59.3407	58.2418	59.3407	61.5385	61.5385
56	2	66.6667	64.3678	62.069	59.7701	62.069	60.9195
57	2	62.3656	62.3656	63.4409	61.2903	62.3656	60.2151
58	2	68.1319	67.033	65.9341	65.9341	68.1319	67.033
59	2	55.0562	55.0562	57.3034	52.809	53.9326	53.9326
60	2	64.2105	64.2105	65.2632	63.1579	63.1579	63.1579
61	2	70.4545	70.4545	68.1818	57.9545	61.3636	63.6364
62	2	66.2857	61.7143	64	61.7143	61.7143	62.8571
63	2	58.5859	60.6061	58.5859	55.5556	59.596	59.596
64	2	59.7826	61.9565	59.7826	63.0435	58.6957	60.8696
Abbreviations
ANT	anterior
CS	composite score
KL	kicking leg
NRD	normalized reach distance
PM	posteromedial
PL	posterolateral
RD	reach distance
SD	side-difference
SL	standing leg

## Sheet: PM_kl
Subject No.	Group	NRD_PM_kl_pre01 (%)	NRD_PM_kl_pre02 (%)	NRD_PM_kl_pre03 (%)	NRD_PM_kl_post01 (%)	NRD_PM_kl_post02 (%)	NRD_PM_kl_post03 (%)
1	1	95.65	97.83	91.3	94.57	98.91	97.83
2	1	102.8	88.79	93.46	82.24	97.2	102.8
3	1	91	101	100	105	98	98
4	1	86.87	86.87	84.85	87.88	88.89	89.9
5	1	96.94	102.04	105.1	94.9	102.04	104.08
6	1	105.83	110.68	109.71	105.83	106.8	100.97
7	1	95.51	95.51	101.12	103.37	94.38	101.12
8	1	92.47	89.25	90.32	83.87	89.25	89.25
9	1	99.01	96.04	99.01	89.11	100	100.99
10	1	112.77	105.32	108.51	108.51	109.57	108.51
11	1	107.69	105.49	102.2	103.3	97.8	94.51
12	1	104.49	104.49	104.49	113.48	106.74	106.74
13	1	83.65	86.54	93.27	81.73	77.88	86.54
14	1	98.04	100	99.02	95.1	99.02	97.06
15	1	92.71	96.88	92.71	86.46	93.75	95.83
16	1	91.4	90.32	89.25	93.55	93.55	95.7
17	1	90.11	84.62	91.21	84.62	90.11	86.81
18	1	84.54	89.69	98.97	105.15	81.44	93.81
19	1	92.16	90.2	88.24	92.16	86.27	91.18
20	1	99	105	111	99	98	99
21	1	103.13	96.88	102.08	79.17	91.67	93.75
22	1	107.61	106.52	106.52	92.39	91.3	93.48
23	1	116.47	115.29	115.29	95.29	97.65	104.71
24	1	102.11	98.95	89.47	96.84	101.05	93.68
25	1	105.75	96.55	98.85	100	91.95	102.3
26	1	79.57	67.74	84.95	75.27	83.87	80.65
27	1	105.81	103.49	106.98	105.81	98.84	104.65
28	1	97.83	96.74	98.91	94.57	94.57	98.91
29	1	96.7	103.3	101.1	106.59	105.49	105.49
30	1	102.38	107.14	101.19	98.81	105.95	102.38
31	1	105.49	106.59	109.89	100	106.59	104.4
32	1	108.7	109.78	106.52	109.78	111.96	107.61
33	2	111	110	109	105	112	112
34	2	107.767	106.796	102.913	98.0583	105.825	108.738
35	2	102.455	110.993	108.858	87.5133	99.2529	102.455
36	2	111.232	111.232	111.232	98.1461	99.2366	105.78
37	2	105.941	107.921	105.941	110.891	103.96	105.941
38	2	104.902	104.902	104.902	100.98	101.961	105.882
39	2	106.122	105.102	105.102	103.061	103.061	104.082
40	2	101.887	101.887	101.887	100	101.887	101.887
41	2	119.205	112.583	115.232	109.934	112.583	113.907
42	2	100	98.1982	99.0991	100.901	97.2973	96.3964
43	2	86.3636	92.7273	90	90.9091	88.1818	89.0909
44	2	110.417	104.167	106.25	103.125	106.25	109.375
45	2	97.9798	100	98.9899	96.9697	98.9899	97.9798
46	2	109.29	107.104	113.661	109.29	107.104	113.661
47	2	94.7368	91.4833	93.7799	91.866	89.9522	94.7368
48	2	103.158	101.053	101.053	98.9474	88.4211	94.7368
49	2	112.371	113.402	111.34	113.402	111.34	111.34
50	2	107.263	106.145	106.145	105.028	110.615	105.028
51	2	119.774	117.514	117.514	115.254	118.644	120.904
52	2	112.088	113.187	110.989	110.989	110.989	114.286
53	2	102.564	102.564	99.4872	108.718	103.59	100.513
54	2	108.163	106.122	106.122	102.041	105.102	110.204
55	2	118.889	115.556	115.556	114.444	114.444	116.667
56	2	122.989	108.046	121.839	106.897	118.391	117.241
57	2	111.828	111.828	112.903	108.602	109.677	112.903
58	2	113.187	114.286	112.088	114.286	114.286	115.385
59	2	106.742	102.247	108.989	107.865	107.865	107.865
60	2	104.211	109.474	107.368	103.158	106.316	105.263
61	2	113.636	109.091	111.364	97.7273	95.4545	104.545
62	2	113.143	109.714	112	107.429	112	112
63	2	100	96.9697	98.9899	92.9293	98.9899	97.9798
64	2	113.043	114.13	113.043	110.87	111.957	110.87
Abbreviations
ANT	anterior
CS	composite score
KL	kicking leg
NRD	normalized reach distance
PM	posteromedial
PL	posterolateral
RD	reach distance
SD	side-difference
SL	standing leg

## Sheet: PM_sl
Subject No.	Group	NRD_PM_sl_pre01 (%)	NRD_PM_sl_pre02 (%)	NRD_PM_sl_pre03 (%)	NRD_PM_sl_post01 (%)	NRD_PM_sl_post02 (%)	NRD_PM_sl_post03 (%)
1	1	98.91	102.17	105.43	101.09	100	101.09
2	1	96.23	91.51	96.23	95.28	100	100
3	1	97	103	101	98	101	96
4	1	96.97	94.95	94.95	93.94	98.99	95.96
5	1	100	107.14	105.1	104.08	106.12	105.1
6	1	102.91	110.68	118.45	104.85	113.59	112.62
7	1	102.22	108.89	111.11	111.11	107.78	116.67
8	1	97.85	95.7	96.77	95.7	96.77	98.92
9	1	108.82	105.88	107.84	102.94	106.86	106.86
10	1	102.13	110.64	112.77	107.45	109.57	108.51
11	1	101.1	104.4	105.49	100	102.2	102.2
12	1	89.89	105.62	107.87	111.24	108.99	102.25
13	1	91.35	89.42	94.23	89.42	89.42	95.19
14	1	100	100	103.92	97.06	101.96	101.96
15	1	83.33	87.5	81.25	82.29	83.33	79.17
16	1	98.92	103.23	103.23	102.15	104.3	103.23
17	1	86.81	95.6	96.7	87.91	95.6	90.11
18	1	78.35	82.47	94.85	91.75	83.51	81.44
19	1	91.18	98.04	93.14	90.2	93.14	92.16
20	1	97.98	105.05	109.09	102.02	107.07	105.05
21	1	102.08	104.17	106.25	102.08	103.13	100
22	1	100	101.09	110.87	83.7	88.04	89.13
23	1	107.06	117.65	114.12	81.18	87.06	101.18
24	1	95.79	89.47	94.74	98.95	85.26	97.89
25	1	98.85	98.85	95.4	100	94.25	97.7
26	1	92.47	86.02	84.95	82.8	83.87	86.02
27	1	112.79	104.65	104.65	104.65	101.16	104.65
28	1	102.17	92.39	86.96	82.61	88.04	100
29	1	96.7	95.6	97.8	102.2	104.4	105.49
30	1	104.76	104.76	107.14	102.38	101.19	98.81
31	1	106.59	105.49	109.89	108.79	105.49	105.49
32	1	101.09	113.04	111.96	101.09	109.78	106.52
33	2	108	109	109	106	111	113
34	2	104.854	94.1748	103.883	97.0874	102.913	103.883
35	2	107.791	107.791	101.387	81.1099	103.522	100.32
36	2	103.599	106.87	102.508	93.7841	92.6936	98.1461
37	2	100.99	105.941	97.0297	102.97	101.98	100
38	2	102.941	103.922	103.922	97.0588	102.941	98.0392
39	2	103.061	104.082	103.061	96.9388	104.082	102.041
40	2	107.547	106.604	108.491	92.4528	99.0566	105.66
41	2	119.205	111.258	117.881	115.232	112.583	113.907
42	2	104.505	102.703	103.604	99.0991	99.0991	100.901
43	2	98.1818	95.4545	92.7273	92.7273	94.5455	99.0909
44	2	112.869	111.814	110.759	106.54	109.705	114.979
45	2	96.9697	97.9798	98.9899	100	98.9899	97.9798
46	2	114.754	110.383	113.661	106.011	104.918	113.661
47	2	94.7368	92.823	92.823	89.9522	89.9522	93.7799
48	2	105.649	104.603	106.695	101.464	92.0502	101.464
49	2	107.216	108.247	108.247	112.371	103.093	106.186
50	2	107.263	105.028	105.028	111.732	110.615	110.615
51	2	116.384	116.384	116.384	114.124	116.384	116.384
52	2	107.692	110.989	110.989	107.692	108.791	109.89
53	2	105.641	105.641	103.59	102.564	102.564	102.564
54	2	117.347	117.347	112.245	118.367	114.286	111.224
55	2	119.78	120.879	123.077	119.78	118.681	121.978
56	2	114.943	122.989	120.69	114.943	108.046	121.839
57	2	108.602	110.753	110.753	100	106.452	102.151
58	2	110.989	113.187	114.286	114.286	113.187	114.286
59	2	107.865	106.742	110.112	108.989	110.112	112.36
60	2	103.158	106.316	105.263	101.053	102.105	104.211
61	2	112.5	113.636	110.227	105.682	103.409	104.545
62	2	107.429	107.429	112	99.4286	104	107.429
63	2	101.01	98.9899	98.9899	94.9495	100	98.9899
64	2	110.87	113.043	110.87	110.87	108.696	113.043
Abbreviations
ANT	anterior
CS	composite score
KL	kicking leg
NRD	normalized reach distance
PM	posteromedial
PL	posterolateral
RD	reach distance
SD	side-difference
SL	standing leg

## Sheet: PL_kl
Subject No.	Group	NRD_PL_kl_pre01 (%)	NRD_PL_kl_pre02 (%)	NRD_PL_kl_pre03 (%)	NRD_PL_kl_post01 (%)	NRD_PL_kl_post02 (%)	NRD_PL_kl_post03 (%)
1	1	102.17	96.74	97.83	89.13	97.83	89.13
2	1	90.65	85.05	94.39	92.52	98.13	95.33
3	1	91	97	96	101	102	96
4	1	90.91	92.93	91.92	89.9	93.94	91.92
5	1	90.82	104.08	101.02	97.96	108.16	102.04
6	1	113.59	107.77	107.77	103.88	106.8	108.74
7	1	103.37	101.12	105.62	103.37	102.25	105.62
8	1	95.7	95.7	96.77	84.95	95.7	92.47
9	1	99.01	93.07	94.06	99.01	101.98	99.01
10	1	92.55	94.68	92.55	95.74	95.74	96.81
11	1	95.6	89.01	92.31	91.21	82.42	76.92
12	1	92.13	93.26	100	103.37	106.74	103.37
13	1	96.15	96.15	93.27	90.38	86.54	94.23
14	1	94.12	98.04	97.06	94.12	96.08	96.08
15	1	95.83	100	96.88	86.46	93.75	94.79
16	1	98.92	96.77	97.85	101.08	97.85	100
17	1	84.62	89.01	85.71	93.41	90.11	90.11
18	1	98.97	96.91	78.35	94.85	97.94	94.85
19	1	90.2	87.25	96.08	91.18	90.2	92.16
20	1	102	102	105	103	108	98
21	1	94.79	98.96	102.08	61.46	92.71	101.04
22	1	109.78	100	103.26	84.78	82.61	70.65
23	1	105.88	108.24	105.88	105.88	97.65	98.82
24	1	93.68	98.95	96.84	100	100	96.84
25	1	91.95	87.36	95.4	102.3	97.7	98.85
26	1	93.55	87.1	91.4	88.17	90.32	86.02
27	1	115.12	106.98	111.63	96.51	109.3	109.3
28	1	101.09	103.26	103.26	91.3	92.39	104.35
29	1	93.41	101.1	91.21	101.1	96.7	73.63
30	1	107.14	105.95	104.76	101.19	103.57	107.14
31	1	104.4	104.4	106.59	105.49	104.4	103.3
32	1	105.43	110.87	109.78	106.52	107.61	106.52
33	2	105	101	106	110	107	107
34	2	99.0291	101.942	106.796	105.825	100.971	108.738
35	2	104.589	110.993	104.589	93.9168	98.1857	96.0512
36	2	113.413	112.323	112.323	101.418	102.508	106.87
37	2	107.921	103.96	106.931	105.941	107.921	106.931
38	2	92.1569	96.0784	101.961	97.0588	92.1569	105.882
39	2	103.061	98.9796	98.9796	101.02	98.9796	100
40	2	102.83	105.66	101.887	101.887	107.547	103.774
41	2	116.556	115.232	112.583	116.556	113.907	119.205
42	2	102.703	103.604	102.703	99.0991	99.0991	100.901
43	2	94.5455	90.9091	91.8182	88.1818	89.0909	90.9091
44	2	106.25	105.208	108.333	104.167	104.167	104.167
45	2	95.9596	95.9596	91.9192	92.9293	95.9596	93.9394
46	2	107.104	95.082	104.918	106.011	100.546	109.29
47	2	96.6507	94.7368	94.7368	95.6938	96.6507	95.6938
48	2	107.368	106.316	107.368	103.158	98.9474	94.7368
49	2	107.216	111.34	111.34	108.247	103.093	106.186
50	2	108.38	109.497	108.38	106.145	107.263	109.497
51	2	110.734	115.254	116.384	115.254	115.254	114.124
52	2	106.593	107.692	105.495	105.495	104.396	106.593
53	2	104.615	99.4872	100.513	101.538	102.564	102.564
54	2	101.02	98.9796	98.9796	96.9388	95.9184	96.9388
55	2	108.889	111.111	110	110	106.667	108.889
56	2	118.391	103.448	117.241	100	105.747	114.943
57	2	117.204	115.054	116.129	107.527	115.054	116.129
58	2	109.89	109.89	109.89	109.89	108.791	109.89
59	2	103.371	108.989	105.618	103.371	107.865	107.865
60	2	105.263	103.158	105.263	93.6842	108.421	107.368
61	2	112.5	105.682	109.091	100	97.7273	102.273
62	2	114.286	112	113.143	110.857	112	114.286
63	2	101.01	93.9394	94.9495	92.9293	94.9495	94.9495
64	2	107.609	108.696	107.609	97.8261	108.696	106.522
Abbreviations
ANT	anterior
CS	composite score
KL	kicking leg
NRD	normalized reach distance
PM	posteromedial
PL	posterolateral
RD	reach distance
SD	side-difference
SL	standing leg

## Sheet: PL_sl
Subject No.	Group	NRD_PL_sl_pre01 (%)	NRD_PL_sl_pre02 (%)	NRD_PL_sl_pre03 (%)	NRD_PL_sl_post01 (%)	NRD_PL_sl_post02 (%)	NRD_PL_sl_post03 (%)
1	1	98.91	102.17	90.22	102.17	97.83	98.91
2	1	96.23	98.11	97.17	96.23	98.11	103.77
3	1	97	96	95	96	98	94
4	1	96.97	97.98	96.97	94.95	95.96	97.98
5	1	100	110.2	107.14	110.2	110.2	111.22
6	1	102.91	108.74	109.71	102.91	106.8	104.85
7	1	102.22	105.56	106.67	108.89	106.67	103.33
8	1	97.85	96.77	95.7	104.3	96.77	96.77
9	1	108.82	99.02	100	97.06	97.06	98.04
10	1	102.13	105.32	103.19	103.19	104.26	102.13
11	1	101.1	96.7	100	83.52	87.91	94.51
12	1	89.89	100	105.62	104.49	104.49	91.01
13	1	91.35	95.19	98.08	95.19	97.12	93.27
14	1	100	97.06	100.98	90.2	98.04	104.9
15	1	83.33	84.38	83.33	85.42	76.04	73.96
16	1	98.92	104.3	106.45	104.3	103.23	102.15
17	1	86.81	91.21	89.01	93.41	89.01	83.52
18	1	78.35	100	78.35	89.69	69.07	85.57
19	1	91.18	92.16	96.08	94.12	95.1	90.2
20	1	97.98	108.08	108.08	89.9	92.93	97.98
21	1	102.08	108.33	107.29	102.08	98.96	105.21
22	1	100	94.57	98.91	80.43	70.65	80.43
23	1	107.06	107.06	109.41	84.71	89.41	101.18
24	1	95.79	96.84	101.05	98.95	102.11	96.84
25	1	98.85	105.75	96.55	106.9	100	101.15
26	1	92.47	86.02	83.87	93.55	89.25	90.32
27	1	112.79	104.65	110.47	100	105.81	109.3
28	1	102.17	103.26	101.09	93.48	96.74	106.52
29	1	96.7	90.11	89.01	92.31	96.7	98.9
30	1	104.76	108.33	105.95	96.43	102.38	100
31	1	106.59	108.79	106.59	101.1	108.79	102.2
32	1	101.09	106.52	106.52	101.09	103.26	101.09
33	2	106	108	108	107	96	108
34	2	96.1165	97.0874	98.0583	100	97.0874	98.0583
35	2	98.1857	97.1185	104.589	93.9168	93.9168	96.0512
36	2	111.232	110.142	104.689	90.5125	94.8746	95.9651
37	2	103.96	103.96	100.99	100.99	98.0198	102.97
38	2	98.0392	100	101.961	95.098	98.0392	97.0588
39	2	93.8776	91.8367	92.8571	90.8163	89.7959	94.898
40	2	101.887	100.943	103.774	94.3396	103.774	99.0566
41	2	115.232	115.232	113.907	115.232	111.258	115.232
42	2	101.802	102.703	102.703	95.4955	97.2973	97.2973
43	2	92.7273	92.7273	91.8182	85.4545	91.8182	90
44	2	113.924	111.814	113.924	105.485	111.814	113.924
45	2	96.9697	92.9293	91.9192	96.9697	93.9394	95.9596
46	2	110.383	104.918	109.29	106.011	106.011	109.29
47	2	96.6507	94.7368	97.6077	90.9091	91.866	94.7368
48	2	101.464	101.464	101.464	100.418	89.9582	91.0042
49	2	102.062	102.062	106.186	105.155	100	101.031
50	2	108.38	102.793	107.263	96.0894	105.028	107.263
51	2	115.254	115.254	115.254	112.994	115.254	117.514
52	2	102.198	108.791	105.495	105.495	105.495	107.692
53	2	105.641	103.59	102.564	104.615	104.615	100.513
54	2	106.122	103.061	102.041	103.061	104.082	104.082
55	2	108.791	112.088	112.088	102.198	109.89	112.088
56	2	102.299	106.897	100	103.448	104.598	98.8506
57	2	109.677	107.527	108.602	108.602	107.527	109.677
58	2	107.692	107.692	108.791	107.692	110.989	108.791
59	2	105.618	107.865	103.371	104.494	106.742	107.865
60	2	110.526	100	108.421	102.105	108.421	104.211
61	2	110.227	110.227	112.5	102.273	102.273	102.273
62	2	104	113.143	113.143	97.1429	105.143	107.429
63	2	98.9899	93.9394	92.9293	90.9091	94.9495	92.9293
64	2	108.696	109.783	109.783	110.87	108.696	111.957
Abbreviations
ANT	anterior
CS	composite score
KL	kicking leg
NRD	normalized reach distance
PM	posteromedial
PL	posterolateral
RD	reach distance
SD	side-difference
SL	standing leg

## Sheet: CS_kl
Subject No.	Group	CS_kl_pre01 (%)	CS_kl_pre02 (%)	CS_kl_pre03 (%)	CS_kl_post01 (%)	CS_kl_post02 (%)	CS_kl_post03 (%)
1	1	86.59	84.06	81.16	78.99	84.78	80.43
2	1	85.05	80.06	84.42	74.77	86.29	89.41
3	1	81.67	87.67	88	90	88.33	85.67
4	1	75.76	76.43	75.42	74.75	77.44	77.1
5	1	81.29	87.41	86.73	82.65	89.46	87.41
6	1	95.79	96.12	96.12	90.29	94.17	91.26
7	1	85.39	85.02	88.76	87.64	84.64	89.51
8	1	78.49	76.34	77.06	70.25	76.7	74.19
9	1	85.81	80.86	84.16	81.85	85.81	87.46
10	1	89.36	86.88	88.65	87.94	88.65	88.65
11	1	86.08	83.15	82.78	80.59	78.02	75.46
12	1	85.39	85.39	88.39	91.76	91.76	91.01
13	1	77.88	80.13	82.37	73.4	71.47	79.17
14	1	82.35	84.64	84.31	79.41	83.66	82.68
15	1	83.33	85.07	83.33	74.31	80.9	82.64
16	1	82.8	83.15	83.15	84.23	83.15	86.02
17	1	76.56	78.39	78.75	76.19	78.02	76.92
18	1	79.73	81.1	78.69	86.94	79.38	82.13
19	1	81.7	78.76	81.37	80.39	78.43	81.37
20	1	90.33	93.67	97	91	90.67	90
21	1	86.46	86.46	89.58	64.58	82.64	86.11
22	1	92.75	87.68	89.86	74.64	76.81	74.64
23	1	98.43	99.22	98.04	87.45	84.71	90.98
24	1	86.67	85.61	86.67	84.56	87.37	86.67
25	1	85.06	80.08	83.14	84.67	82.38	88.89
26	1	75.63	68.1	75.27	69.89	73.84	70.61
27	1	90.7	85.27	91.47	83.72	86.82	89.53
28	1	89.49	90.94	91.3	81.52	84.78	90.22
29	1	81.68	86.81	82.42	89.01	86.81	79.49
30	1	89.68	91.27	88.89	85.32	89.68	89.68
31	1	90.48	87.55	92.31	86.08	89.38	87.18
32	1	93.12	95.29	94.57	91.67	95.29	93.48
33	2	95	93	94.6667	93.6667	95.3333	95
34	2	87.055	88.0259	89.644	84.7896	88.6731	92.8803
35	2	91.4265	93.9168	91.7823	75.0623	86.8018	85.3789
36	2	97.4191	97.0556	97.4191	84.6965	87.968	91.9666
37	2	90.7591	89.769	89.769	92.0792	89.1089	90.7591
38	2	87.9085	88.8889	90.8497	85.9477	85.6209	92.1569
39	2	87.7551	86.3946	86.0544	84.3537	86.0544	85.7143
40	2	89.3082	89.3082	88.6792	87.7358	89.6226	88.0503
41	2	98.8962	96.2472	94.9227	94.9227	94.9227	98.0132
42	2	86.1862	85.5856	85.8859	84.0841	83.1832	83.7838
43	2	75.4545	77.5758	75.7576	74.5455	74.8485	75.7576
44	2	91.3194	87.8472	89.9306	86.1111	86.8056	90.9722
45	2	81.8182	84.5118	82.8283	80.1347	82.4916	82.4916
46	2	92.5319	86.3388	92.8962	89.6175	88.1603	94.7177
47	2	84.5295	83.126	82.9346	82.6156	83.2536	84.8485
48	2	93.6842	92.2807	92.6316	88.7719	83.5088	84.9123
49	2	94.8454	96.2199	94.5017	95.189	94.1581	93.1271
50	2	94.2272	93.1099	91.9926	91.2477	94.2272	93.1099
51	2	99.0584	99.8117	100.565	99.8117	101.695	100.942
52	2	94.5055	95.2381	93.7729	92.674	93.0403	95.2381
53	2	89.5726	88.8889	86.1538	90.9402	89.2308	87.8632
54	2	86.0544	85.034	83.3333	82.9932	82.9932	84.6939
55	2	95.9259	95.5556	96.2963	94.8148	94.8148	96.6667
56	2	101.916	91.1877	101.149	89.272	95.0192	96.5517
57	2	97.1326	96.7742	97.491	93.19	96.4158	97.491
58	2	97.4359	97.0696	96.337	98.1685	96.7033	97.4359
59	2	88.3895	88.015	91.0112	91.3858	91.3858	92.1348
60	2	90.1754	91.2281	91.2281	84.5614	90.8772	91.5789
61	2	96.9697	92.0455	94.3182	82.9545	82.9545	88.2576
62	2	95.619	93.3333	95.2381	91.4286	95.2381	95.619
63	2	87.2054	82.1549	83.165	80.4714	84.5118	84.5118
64	2	96.0145	97.1014	97.1014	91.6667	96.0145	96.0145
Abbreviations
ANT	anterior
CS	composite score
KL	kicking leg
NRD	normalized reach distance
PM	posteromedial
PL	posterolateral
RD	reach distance
SD	side-difference
SL	standing leg

## Sheet: CS_sl
Subject No.	Group	CS_sl_pre01 (%)	CS_sl_pre02 (%)	CS_sl_pre03 (%)	CS_sl_post01 (%)	CS_sl_post02 (%)	CS_sl_post03 (%)
1	1	90.22	90.94	89.86	88.04	88.77	89.13
2	1	84.91	83.96	84.91	83.33	88.36	87.74
3	1	86.67	88.67	87.33	86.67	87.33	84
4	1	80.81	82.83	82.15	80.13	82.83	82.83
5	1	86.73	91.16	89.8	89.8	91.16	90.82
6	1	94.17	96.76	100.65	91.91	97.09	95.15
7	1	89.26	91.48	93.7	94.07	92.96	94.44
8	1	80.65	80.29	80.65	82.44	81	81
9	1	95.1	89.87	91.5	87.25	89.87	89.54
10	1	92.2	92.55	92.2	90.07	92.2	90.78
11	1	87.55	84.62	86.08	77.66	80.95	83.52
12	1	85.77	90.64	93.26	93.63	93.63	85.39
13	1	76.6	80.45	83.01	78.21	79.49	81.41
14	1	88.56	87.58	89.87	82.03	88.56	90.2
15	1	77.78	75.69	74.31	71.88	71.88	69.1
16	1	86.38	88.17	89.25	86.74	88.53	87.81
17	1	80.22	83.88	82.78	80.22	80.95	76.56
18	1	68.04	79.38	75.6	79.04	69.42	75.6
19	1	82.03	83.33	83.33	81.05	82.68	80.39
20	1	93.94	94.28	98.32	87.54	89.9	90.91
21	1	87.5	90.63	91.67	87.15	88.19	89.58
22	1	88.04	85.14	89.49	72.1	70.29	75.36
23	1	95.29	97.65	99.22	71.37	80.39	90.2
24	1	85.26	83.16	85.61	85.61	84.21	87.02
25	1	84.67	86.21	81.99	87.36	83.52	86.21
26	1	76.34	74.19	72.76	73.84	73.84	74.55
27	1	91.09	87.21	90.7	85.66	87.21	89.15
28	1	91.3	88.41	85.51	78.99	83.33	92.39
29	1	84.98	82.42	80.59	84.25	86.81	88.28
30	1	93.65	89.29	90.87	85.32	88.1	85.71
31	1	93.77	94.14	92.67	90.11	90.84	88.64
32	1	96.01	97.1	96.74	89.13	94.93	92.75
33	2	94.6667	95.3333	95.6667	94.3333	92.3333	96.3333
34	2	86.4078	83.1715	86.4078	83.4951	85.1133	86.4078
35	2	89.6478	89.2921	90.715	75.0623	85.0231	85.0231
36	2	91.9666	92.6936	90.149	78.5169	81.0614	84.6965
37	2	87.1287	89.1089	84.1584	86.7987	84.4884	86.1386
38	2	88.8889	89.5425	89.8693	83.3333	87.5817	86.9281
39	2	84.0136	82.9932	81.6327	78.9116	81.6327	82.3129
40	2	90.8805	90.2516	91.8239	81.761	88.6792	88.9937
41	2	98.0132	97.1302	99.3377	96.6887	96.2472	99.7792
42	2	87.0871	86.7868	86.7868	81.0811	82.8829	84.0841
43	2	80.303	80.6061	78.7879	76.0606	78.4848	79.3939
44	2	98.1013	96.3432	96.6948	90.3657	95.6399	97.0464
45	2	81.4815	80.8081	81.8182	82.4916	81.8182	82.1549
46	2	94.3534	91.0747	94.7177	87.796	89.6175	93.9891
47	2	84.5295	82.2967	83.2536	80.0638	80.3828	82.6156
48	2	91.7015	91.0042	92.3989	88.2148	81.59	85.0767
49	2	89.6907	89.3471	91.4089	93.4708	89.0034	90.7216
50	2	92.365	88.6406	90.1304	89.013	91.2477	91.9926
51	2	99.8117	100.565	100.942	99.0584	102.448	104.708
52	2	91.2088	94.1392	93.0403	90.8425	91.9414	93.4066
53	2	89.9145	90.2564	90.2564	89.9145	89.9145	88.8889
54	2	92.8571	92.517	90.8163	92.517	91.4966	89.7959
55	2	97.0696	97.4359	97.8022	93.7729	96.7033	98.5348
56	2	94.636	98.0843	94.2529	92.7203	91.5709	93.8697
57	2	93.5484	93.5484	94.2652	89.9642	92.1147	90.681
58	2	95.6044	95.9707	96.337	95.9707	97.4359	96.7033
59	2	89.5131	89.8876	90.2622	88.764	90.2622	91.3858
60	2	92.6316	90.1754	92.9825	88.7719	91.2281	90.5263
61	2	97.7273	98.1061	96.9697	88.6364	89.0152	90.1515
62	2	92.5714	94.0952	96.381	86.0952	90.2857	92.5714
63	2	86.1953	84.5118	83.5017	80.4714	84.8485	83.8384
64	2	93.1159	94.9275	93.4783	94.9275	92.029	95.2899
Abbreviations
ANT	anterior
CS	composite score
KL	kicking leg
NRD	normalized reach distance
PM	posteromedial
PL	posterolateral
RD	reach distance
SD	side-difference
SL	standing leg

## Sheet: SD
Subject No.	Group	SD_ANT_pre01 (cm)	SD_ANT_pre02 (cm)	SD_ANT_pre03 (cm)	SD_ANT_post01 (cm)	SD_ANT_post02 (cm)	SD_ANT_post03 (cm)
1	1	7	10	18	7	10	12
2	1	1	5	5	6	3	12
3	1	3	2	2	2	2	1
4	1	5	6	5	5	4	5
5	1	2	0	3	0	1	0
6	1	1	1	3	7	2	4
7	1	3	2	4	6	7	2
8	1	1	4	5	5	4	6
9	1	7	12	8	5	11	2
10	1	2	1	4	0	2	1
11	1	2	2	1	2	1	1
12	1	3	7	5	6	5	0
13	1	1	1	4	2	2	1
14	1	8	10	8	10	10	9
15	1	4	3	2	2	1	3
16	1	1	5	4	4	0	4
17	1	5	3	3	8	4	2
18	1	6	1	5	5	3	2
19	1	2	1	1	1	1	2
20	1	4	5	2	1	3	4
21	1	3	4	3	4	1	0
22	1	3	3	1	5	4	3
23	1	0	5	1	11	5	1
24	1	1	4	4	2	4	3
25	1	0	2	1	3	1	5
26	1	1	1	0	1	1	2
27	1	2	6	1	3	2	1
28	1	0	3	3	2	2	3
29	1	4	5	0	1	1	1
30	1	1	5	1	1	1	1
31	1	3	1	1	7	1	4
32	1	6	6	4	6	5	4
33	2	1	1	1	4	3	2
34	2	4	3	2	3	4	4
35	2	4	3	4	6	5	1
36	2	6	6	5	3	6	3
37	2	2	0	2	3	2	4
38	2	1	1	2	2	1	1
39	2	1	2	5	0	5	3
40	2	0	3	1	3	4	4
41	2	1	3	7	1	5	7
42	2	1	0	2	4	1	0
43	2	5	5	7	6	2	2
44	2	9	10	9	7	14	2
45	2	1	6	3	0	0	3
46	2	3	1	1	2	1	2
47	2	0	4	1	1	4	5
48	2	2	2	0	1	0	2
49	2	5	6	1	1	4	3
50	2	5	5	3	3	6	6
51	2	1	3	3	1	4	11
52	2	1	2	2	2	2	2
53	2	3	3	6	0	1	3
54	2	6	7	13	6	8	7
55	2	3	0	4	0	1	2
56	2	2	2	2	1	1	3
57	2	0	1	0	2	2	3
58	2	1	0	1	4	1	0
59	2	0	2	1	9	4	6
60	2	3	3	4	6	5	1
61	2	5	8	5	6	5	5
62	2	6	3	3	5	0	2
63	2	2	5	3	0	0	1
64	2	7	6	10	3	8	9
Abbreviations
ANT	anterior
CS	composite score
KL	kicking leg
NRD	normalized reach distance
PM	posteromedial
PL	posterolateral
RD	reach distance
SD	side-difference
SL	standing leg
